# Supplementary material for: Serum vitamin D level is inversely associated with liver fibrosis in post Kasai’s portoenterostomy biliary atresia patients living with native liver
Source: PLoS One. 2019 Jun 26;14(6):e0218896. doi: 10.1371/journal.pone.0218896 (PMC6594627; doi:10.1371/journal.pone.0218896)
Supplement: S1 File — (XLSX) [file pone.0218896.s001.xlsx]

## Sheet: 工作表1
	Patient	Gender	Age	Kasai <2m(0:yes, 1:no)	25OHVD	ARFI	AST	ALT
<5-year-old
	1	Female	1.0289	0	22.6	1.64	68	204
	2	male	1.0482	0	28.2	1.07	99	105
	3	Female	2.0475	1	29.1	1.53	63	110
	4	male	2.9482	0	17.5	1.39	48	31
	5	Female	2.9691	0	20.3	2.2	487	322
	6	Female	3.0599	0	21.8	1.67	67	119
	7	male	4.9482	0	19.1	1.91	177	196
	8	Female	4.9579	1	18.9	2	141	101
5-8-year-old
	9	Female	5.9485	0	24.1	1.2	46	92
9-12-year-old
	10	male	9.019	0	14.7	1.28	64	78
	11	male	9.98	0	24.9	1.18	36	43
	12	Female	11	1	16.7	1.6	52	37
	13	Female	11.0073	0	20.8	1.28	30	29
	14	male	11.0184	1	9.21	2.34	64	95
	15	Female	11.0199	1	20.8	1.19	164	367
	16	Female	11.9578	0	23.3		16	13
	17	male	12.0494	0	12.2	1.19	22	15
13-18-year-old
	18	Female	13.0289	0	14.8	1.52	91	228
	19	Female	13.9692	1	13.5	1.7	50	122
	20	male	13.9696	0	28.2		21	17
	21	Female	13.9983	0	9.32	1.62	108	125
	22	Female	15.0078	1	10.3	1.11	28	37
	23	Female	15.0482	1	4.97	1.6	143	253
	24	Female	15.9573	0	12.2	1.28	15	14
	25	Female	17.9686	1	23	0.97	20	14
>18-year-old
	26	male	18.9872	0	27.1	0.83	25	59
	27	Female	19.0488	0	27.2	1.39	24	32
	28	Female	19.959	0	16.4		18	11
	29	Female	19.9682	1	27.1	0.96	29	21
	30	male	20.0197	0	19.2	1.23	43	77
	31	Female	20.9985	1	10.75	1.61	54	67
	32	male	21.9481	1	13.2	1.61	98	160
	33	Female	23.0279	0	20	1.23	33	46

## Sheet: 工作表2
Age
1.0289
1.0482
2.0475
2.9482
2.9691
3.0599
4.9482
4.9579
5.9485
9.019
9.98
11
11.0073
11.0184
11.0199
11.9578
12.0494
13.0289
13.9692
13.9696
13.9983
15.0078
15.0482
15.9573
17.9686
18.9872
19.0488
19.959
19.9682
20.0197
20.9985
21.9481
23.0279
